# Supplementary material for: Pioneering Investigation on the Larvicidal Mechanism and Chemical Profile of Piper humillimum C.DC. (Piperaceae) Essential Oil: Integrating In Vivo, In Vitro, and In Silico Models Against Aedes aegypti (Linnaeus, 1762) and Anopheles darlingi Root, 1926 (Culicidae)
Source: Molecules. 2026 Jun 4;31(11):1960. doi: 10.3390/molecules31111960 (PMC13258296; doi:10.3390/molecules31111960)
Supplement: Supplementary file 1 [file molecules-31-01960-s001.zip]

Archive with 1 entries (1 files):
- molecules-4328270-supplementary.pdf
